# Supplementary material for: Generation and Application of Inducible Chimeric RNA ASTN2-PAPPAas Knockin Mouse Model
Source: Cells. 2022 Jan 14;11(2):277. doi: 10.3390/cells11020277 (PMC8773765; doi:10.3390/cells11020277)
Supplement: Supplementary file 1 [file cells-11-00277-s001.zip]

Archive with 6 entries (5 files):
- cells-1465623-supplementary/
- cells-1465623-supplementary/Supplementary Figures .pdf
- cells-1465623-supplementary/Supplementary Table S1.pdf
- cells-1465623-supplementary/Supplementary Table S2.pdf
- cells-1465623-supplementary/Supplementary Table S3.pdf
- cells-1465623-supplementary/Supplementary Table S4.pdf
